# Supplementary material for: Microbiological and molecular studies on a multidrug-resistant Pseudomonas aeruginosa from a liver transplant patient with urinary tract infection in Egypt
Source: BMC Microbiol. 2024 May 27;24:184. doi: 10.1186/s12866-024-03318-0 (PMC11129433; doi:10.1186/s12866-024-03318-0)
Supplement: Supplementary file 2 — Supplementary Material 2 [file 12866_2024_3318_MOESM2_ESM.xlsx]

## Sheet: Sheet1
Table S1. Role of antimicrobial resistance genes identified in the EMARA01.
RGI Criteria	ARO Term	SNP	Detection Criteria	AMR Gene Family	Drug Class	Resistance Mechanism	% Identity of Matching Region	% Length of Reference Sequence
Strict	APH(3')-IIb		protein homolog model	APH(3')	aminoglycoside antibiotic	antibiotic inactivation	98.51	100
Perfect	Pseudomonas aeruginosa soxR		protein homolog model	ATP-binding cassette (ABC) antibiotic efflux pump, major facilitator superfamily (MFS) antibiotic efflux pump, resistance-nodulation-cell division (RND) antibiotic efflux pump	fluoroquinolone antibiotic, cephalosporin, glycylcycline, penam, tetracycline antibiotic, rifamycin antibiotic, phenicol antibiotic, disinfecting agents and antiseptics	antibiotic target alteration, antibiotic efflux	100	100
Strict	Pseudomonas aeruginosa catB7		protein homolog model	chloramphenicol acetyltransferase (CAT)	phenicol antibiotic	antibiotic inactivation	99.06	100
Strict	FosA		protein homolog model	fosfomycin thiol transferase	phosphonic acid antibiotic	antibiotic inactivation	99.26	100
Perfect	bcr-1		protein homolog model	major facilitator superfamily (MFS) antibiotic efflux pump	bicyclomycin-like antibiotic	antibiotic efflux	100	100
Strict	PmpM		protein homolog model	multidrug and toxic compound extrusion (MATE) transporter	fluoroquinolone antibiotic, aminoglycoside antibiotic, disinfecting agents and antiseptics	antibiotic efflux	99.79	100
Perfect	OXA-50		protein homolog model	OXA beta-lactamase	carbapenem, cephalosporin, penam	antibiotic inactivation	100	100
Perfect	PDC-24		protein homolog model	PDC beta-lactamase	monobactam, carbapenem, cephalosporin	antibiotic inactivation	100	100
Perfect	basS		protein homolog model	pmr phosphoethanolamine transferase	peptide antibiotic	antibiotic target alteration, antibiotic efflux	100	100
Perfect	cprR		protein homolog model	pmr phosphoethanolamine transferase	peptide antibiotic	antibiotic target alteration, antibiotic efflux	100	100
Perfect	cprS		protein homolog model	pmr phosphoethanolamine transferase	peptide antibiotic	antibiotic target alteration, antibiotic efflux	100	100
Strict	arnA		protein homolog model	pmr phosphoethanolamine transferase	peptide antibiotic	antibiotic target alteration	99.55	100
Strict	basR	L71R	protein variant model	pmr phosphoethanolamine transferase	peptide antibiotic	antibiotic target alteration, antibiotic efflux	99.55	100
Perfect	OpmH		protein homolog model	resistance-nodulation-cell division (RND) antibiotic efflux pump	disinfecting agents and antiseptics	antibiotic efflux	100	100
Perfect	TriC		protein homolog model	resistance-nodulation-cell division (RND) antibiotic efflux pump	disinfecting agents and antiseptics	antibiotic efflux	100	100
Perfect	TriA		protein homolog model	resistance-nodulation-cell division (RND) antibiotic efflux pump	disinfecting agents and antiseptics	antibiotic efflux	100	95.82
Perfect	YajC		protein homolog model	resistance-nodulation-cell division (RND) antibiotic efflux pump	fluoroquinolone antibiotic, cephalosporin, glycylcycline, penam, tetracycline antibiotic, oxazolidinone antibiotic, glycopeptide antibiotic, rifamycin antibiotic, phenicol antibiotic, disinfecting agents and antiseptics	antibiotic efflux	100	100
Perfect	rsmA		protein homolog model	resistance-nodulation-cell division (RND) antibiotic efflux pump	fluoroquinolone antibiotic, diaminopyrimidine antibiotic, phenicol antibiotic	antibiotic efflux	100	100
Perfect	MexE		protein homolog model	resistance-nodulation-cell division (RND) antibiotic efflux pump	fluoroquinolone antibiotic, diaminopyrimidine antibiotic, phenicol antibiotic	antibiotic efflux	100	100
Perfect	MexF		protein homolog model	resistance-nodulation-cell division (RND) antibiotic efflux pump	fluoroquinolone antibiotic, diaminopyrimidine antibiotic, phenicol antibiotic	antibiotic efflux	100	100
Perfect	MexG		protein homolog model	resistance-nodulation-cell division (RND) antibiotic efflux pump	fluoroquinolone antibiotic, tetracycline antibiotic, disinfecting agents and antiseptics	antibiotic efflux	100	100
Perfect	MexH		protein homolog model	resistance-nodulation-cell division (RND) antibiotic efflux pump	fluoroquinolone antibiotic, tetracycline antibiotic, disinfecting agents and antiseptics	antibiotic efflux	100	100
Perfect	MexI		protein homolog model	resistance-nodulation-cell division (RND) antibiotic efflux pump	fluoroquinolone antibiotic, tetracycline antibiotic, disinfecting agents and antiseptics	antibiotic efflux	100	100
Perfect	mexP		protein homolog model	resistance-nodulation-cell division (RND) antibiotic efflux pump	macrolide antibiotic, carbapenem, tetracycline antibiotic, diaminopyrimidine antibiotic, phenicol antibiotic, disinfecting agents and antiseptics	antibiotic efflux	100	100
Perfect	Pseudomonas aeruginosa CpxR		protein homolog model	resistance-nodulation-cell division (RND) antibiotic efflux pump	macrolide antibiotic, fluoroquinolone antibiotic, monobactam, aminoglycoside antibiotic, carbapenem, cephalosporin, cephamycin, penam, tetracycline antibiotic, peptide antibiotic, aminocoumarin antibiotic, diaminopyrimidine antibiotic, sulfonamide antibiotic, phenicol antibiotic, penem	antibiotic efflux	100	100
Perfect	OprM		protein homolog model	resistance-nodulation-cell division (RND) antibiotic efflux pump	macrolide antibiotic, fluoroquinolone antibiotic, monobactam, aminoglycoside antibiotic, carbapenem, cephalosporin, cephamycin, penam, tetracycline antibiotic, peptide antibiotic, aminocoumarin antibiotic, diaminopyrimidine antibiotic, sulfonamide antibiotic, phenicol antibiotic, penem, disinfecting agents and antiseptics	antibiotic efflux	100	100
Perfect	MexA		protein homolog model	resistance-nodulation-cell division (RND) antibiotic efflux pump	macrolide antibiotic, fluoroquinolone antibiotic, monobactam, carbapenem, cephalosporin, cephamycin, penam, tetracycline antibiotic, peptide antibiotic, aminocoumarin antibiotic, diaminopyrimidine antibiotic, sulfonamide antibiotic, phenicol antibiotic, penem	antibiotic efflux	100	100
Perfect	MexV		protein homolog model	resistance-nodulation-cell division (RND) antibiotic efflux pump	macrolide antibiotic, fluoroquinolone antibiotic, tetracycline antibiotic, phenicol antibiotic, disinfecting agents and antiseptics	antibiotic efflux	100	100
Perfect	MuxC		protein homolog model	resistance-nodulation-cell division (RND) antibiotic efflux pump	macrolide antibiotic, monobactam, tetracycline antibiotic, aminocoumarin antibiotic	antibiotic efflux	100	100
Perfect	MuxB		protein homolog model	resistance-nodulation-cell division (RND) antibiotic efflux pump	macrolide antibiotic, monobactam, tetracycline antibiotic, aminocoumarin antibiotic	antibiotic efflux	100	100
Perfect	MexL		protein homolog model	resistance-nodulation-cell division (RND) antibiotic efflux pump	macrolide antibiotic, tetracycline antibiotic, disinfecting agents and antiseptics	antibiotic efflux	100	100
Strict	mexN		protein homolog model	resistance-nodulation-cell division (RND) antibiotic efflux pump	phenicol antibiotic	antibiotic efflux	99.71	100
Strict	mexM		protein homolog model	resistance-nodulation-cell division (RND) antibiotic efflux pump	phenicol antibiotic	antibiotic efflux	98.7	100
Strict	MexJ		protein homolog model	resistance-nodulation-cell division (RND) antibiotic efflux pump	macrolide antibiotic, tetracycline antibiotic, disinfecting agents and antiseptics	antibiotic efflux	99.46	100
Strict	MexK		protein homolog model	resistance-nodulation-cell division (RND) antibiotic efflux pump	macrolide antibiotic, tetracycline antibiotic, disinfecting agents and antiseptics	antibiotic efflux	99.61	100
Strict	mexQ		protein homolog model	resistance-nodulation-cell division (RND) antibiotic efflux pump	macrolide antibiotic, carbapenem, tetracycline antibiotic, diaminopyrimidine antibiotic, phenicol antibiotic, disinfecting agents and antiseptics	antibiotic efflux	99.72	100
Strict	opmE		protein homolog model	resistance-nodulation-cell division (RND) antibiotic efflux pump	macrolide antibiotic, carbapenem, tetracycline antibiotic, diaminopyrimidine antibiotic, phenicol antibiotic, disinfecting agents and antiseptics	antibiotic efflux	99.39	100
Strict	MexB		protein homolog model	resistance-nodulation-cell division (RND) antibiotic efflux pump	macrolide antibiotic, fluoroquinolone antibiotic, monobactam, carbapenem, cephalosporin, cephamycin, penam, tetracycline antibiotic, peptide antibiotic, aminocoumarin antibiotic, diaminopyrimidine antibiotic, sulfonamide antibiotic, phenicol antibiotic, penem	antibiotic efflux	99.9	100
Strict	MexC		protein homolog model	resistance-nodulation-cell division (RND) antibiotic efflux pump	macrolide antibiotic, fluoroquinolone antibiotic, aminoglycoside antibiotic, cephalosporin, penam, tetracycline antibiotic, aminocoumarin antibiotic, diaminopyrimidine antibiotic, phenicol antibiotic	antibiotic efflux	99.72	91.47
Strict	MexD		protein homolog model	resistance-nodulation-cell division (RND) antibiotic efflux pump	macrolide antibiotic, fluoroquinolone antibiotic, aminoglycoside antibiotic, cephalosporin, penam, tetracycline antibiotic, aminocoumarin antibiotic, diaminopyrimidine antibiotic, phenicol antibiotic	antibiotic efflux	95.43	100
Strict	OprJ		protein homolog model	resistance-nodulation-cell division (RND) antibiotic efflux pump	macrolide antibiotic, fluoroquinolone antibiotic, aminoglycoside antibiotic, cephalosporin, penam, tetracycline antibiotic, aminocoumarin antibiotic, diaminopyrimidine antibiotic, phenicol antibiotic	antibiotic efflux	99.16	100
Strict	MexW		protein homolog model	resistance-nodulation-cell division (RND) antibiotic efflux pump	macrolide antibiotic, fluoroquinolone antibiotic, tetracycline antibiotic, phenicol antibiotic, disinfecting agents and antiseptics	antibiotic efflux	99.9	100
Strict	OprN		protein homolog model	resistance-nodulation-cell division (RND) antibiotic efflux pump	fluoroquinolone antibiotic, diaminopyrimidine antibiotic, phenicol antibiotic	antibiotic efflux	99.79	100
Strict	OpmB		protein homolog model	resistance-nodulation-cell division (RND) antibiotic efflux pump	macrolide antibiotic, monobactam, tetracycline antibiotic, aminocoumarin antibiotic	antibiotic efflux	99.6	100
Strict	MuxA		protein homolog model	resistance-nodulation-cell division (RND) antibiotic efflux pump	macrolide antibiotic, monobactam, tetracycline antibiotic, aminocoumarin antibiotic	antibiotic efflux	99.77	100
Strict	TriB		protein homolog model	resistance-nodulation-cell division (RND) antibiotic efflux pump	disinfecting agents and antiseptics	antibiotic efflux	99.72	100
Strict	OpmD		protein homolog model	resistance-nodulation-cell division (RND) antibiotic efflux pump	fluoroquinolone antibiotic, tetracycline antibiotic, disinfecting agents and antiseptics	antibiotic efflux	99.79	100
Strict	mexY		protein homolog model	resistance-nodulation-cell division (RND) antibiotic efflux pump	macrolide antibiotic, fluoroquinolone antibiotic, aminoglycoside antibiotic, carbapenem, cephalosporin, cephamycin, penam, tetracycline antibiotic, phenicol antibiotic, disinfecting agents and antiseptics	antibiotic efflux	93.5	99.9
Strict	nalC	S209R, G71E	protein overexpression model	resistance-nodulation-cell division (RND) antibiotic efflux pump	macrolide antibiotic, fluoroquinolone antibiotic, monobactam, carbapenem, cephalosporin, cephamycin, penam, tetracycline antibiotic, peptide antibiotic, aminocoumarin antibiotic, diaminopyrimidine antibiotic, sulfonamide antibiotic, phenicol antibiotic, penem	antibiotic efflux	99.06	100
Strict	nalD		protein overexpression model	resistance-nodulation-cell division (RND) antibiotic efflux pump	macrolide antibiotic, fluoroquinolone antibiotic, monobactam, carbapenem, cephalosporin, cephamycin, penam, tetracycline antibiotic, peptide antibiotic, aminocoumarin antibiotic, diaminopyrimidine antibiotic, sulfonamide antibiotic, phenicol antibiotic, penem	antibiotic efflux	100	100
Strict	MexR		protein overexpression model	resistance-nodulation-cell division (RND) antibiotic efflux pump	macrolide antibiotic, fluoroquinolone antibiotic, monobactam, carbapenem, cephalosporin, cephamycin, penam, tetracycline antibiotic, peptide antibiotic, aminocoumarin antibiotic, diaminopyrimidine antibiotic, sulfonamide antibiotic, phenicol antibiotic, penem	antibiotic target alteration, antibiotic efflux	100	100
Strict	Type A NfxB		protein overexpression model	resistance-nodulation-cell division (RND) antibiotic efflux pump	macrolide antibiotic, fluoroquinolone antibiotic, cephalosporin, penam, tetracycline antibiotic, aminocoumarin antibiotic, diaminopyrimidine antibiotic, phenicol antibiotic	antibiotic efflux	100	100
Strict	MexS		protein overexpression model	resistance-nodulation-cell division (RND) antibiotic efflux pump	fluoroquinolone antibiotic, diaminopyrimidine antibiotic, phenicol antibiotic	antibiotic efflux	100	100
Strict	MexT		protein overexpression model	resistance-nodulation-cell division (RND) antibiotic efflux pump	fluoroquinolone antibiotic, diaminopyrimidine antibiotic, phenicol antibiotic	antibiotic efflux	99.63	87.61
Strict	MexZ		protein overexpression model	resistance-nodulation-cell division (RND) antibiotic efflux pump	macrolide antibiotic, fluoroquinolone antibiotic, aminoglycoside antibiotic, carbapenem, cephalosporin, cephamycin, penam, tetracycline antibiotic, phenicol antibiotic, disinfecting agents and antiseptics	antibiotic efflux	100	100
Strict	ParS		protein homolog model	resistance-nodulation-cell division (RND) antibiotic efflux pump, Outer Membrane Porin (Opr)	macrolide antibiotic, fluoroquinolone antibiotic, monobactam, aminoglycoside antibiotic, carbapenem, cephalosporin, cephamycin, penam, tetracycline antibiotic, phenicol antibiotic, penem, disinfecting agents and antiseptics	antibiotic efflux, reduced permeability to antibiotic	99.77	100
Strict	ParR		protein homolog model	resistance-nodulation-cell division (RND) antibiotic efflux pump, Outer Membrane Porin (Opr)	macrolide antibiotic, fluoroquinolone antibiotic, monobactam, aminoglycoside antibiotic, carbapenem, cephalosporin, cephamycin, penam, tetracycline antibiotic, phenicol antibiotic, penem, disinfecting agents and antiseptics	antibiotic efflux, reduced permeability to antibiotic	99.15	100
Perfect	Pseudomonas aeruginosa emrE		protein homolog model	small multidrug resistance (SMR) antibiotic efflux pump	aminoglycoside antibiotic	antibiotic efflux	100	100
Strict	vanW gene in vanG cluster		protein homolog model	vanW, glycopeptide resistance gene cluster	glycopeptide antibiotic	antibiotic target alteration	31.58	97.15
